# Supplementary material for: Exserohilum turcicum Alters Phyllosphere Microbiome Diversity and Functions—Implications for Plant Health Management
Source: Microorganisms. 2025 Feb 27;13(3):524. doi: 10.3390/microorganisms13030524 (PMC11944305; doi:10.3390/microorganisms13030524)
Supplement: Supplementary file 1 [file microorganisms-13-00524-s001.zip]

Archive with 2 entries (2 files):
- microorganisms-3473166-supplementary.pdf
- Table S2.xlsx
