# Supplementary material for: Exserohilum turcicum Alters Phyllosphere Microbiome Diversity and Functions—Implications for Plant Health Management
Source: Microorganisms. 2025 Feb 27;13(3):524. doi: 10.3390/microorganisms13030524 (PMC11944305; doi:10.3390/microorganisms13030524)
Supplement: Supplementary file 1 [file microorganisms-13-00524-s001.zip › Table S2.xlsx]

## Sheet: CKWT_adaxial_node_topo_list
Node	Size	Group	Species	Degree	Closeness	Betweeness	Domain	Phylum	Class	Order	Family	Genus	Species
Bacteria%Arsenicibacter@Arsenicibacter_rosenii	8.11038	Bacteria%Arsenicibacter	Arsenicibacter_rosenii	25	0.0174881	15.7895	Bacteria	Bacteroidota	Cytophagia	Cytophagales	Spirosomaceae	Arsenicibacter	Arsenicibacter_rosenii
Bacteria%Panacagrimonas@Panacagrimonas_perspica	7.70845	Bacteria%Panacagrimonas	Panacagrimonas_perspica	25	0.0174881	15.7895	Bacteria	Proteobacteria	Gammaproteobacteria	Nevskiales	Sinobacteraceae	Panacagrimonas	Panacagrimonas_perspica
Bacteria%Massilia@Massilia_sp.IC2-278	6.84831	Bacteria%Massilia	Massilia_sp.IC2-278	25	0.0174881	15.7895	Bacteria	Proteobacteria	Betaproteobacteria	Burkholderiales	Oxalobacteraceae	Massilia	Massilia_sp._IC2-278
Bacteria%Massilia@Massilia_agri	6.69218	Bacteria%Massilia	Massilia_agri	25	0.0174881	15.7895	Bacteria	Proteobacteria	Betaproteobacteria	Burkholderiales	Oxalobacteraceae	Massilia	Massilia_agri
Bacteria%Burkholderia@Burkholderia_gladioli	6.4518	Bacteria%Burkholderia	Burkholderia_gladioli	25	0.0174881	15.7895	Bacteria	Proteobacteria	Betaproteobacteria	Burkholderiales	Burkholderiaceae	Burkholderia	Burkholderia_gladioli
Bacteria%Methylorubrum@Methylorubrum_zatmanii	6.38484	Bacteria%Methylorubrum	Methylorubrum_zatmanii	25	0.0174881	15.7895	Bacteria	Proteobacteria	Alphaproteobacteria	Hyphomicrobiales	Methylobacteriaceae	Methylorubrum	Methylorubrum_zatmanii
Bacteria%Sphingomonas@Sphingomonas_sp.IBVSS2	6.32637	Bacteria%Sphingomonas	Sphingomonas_sp.IBVSS2	25	0.0174881	15.7895	Bacteria	Proteobacteria	Alphaproteobacteria	Sphingomonadales	Sphingomonadaceae	Sphingomonas	Sphingomonas_sp._IBVSS2
Bacteria%Sphingomonas@Sphingomonas_sp.JXJCY53	6.30141	Bacteria%Sphingomonas	Sphingomonas_sp.JXJCY53	25	0.0174881	15.7895	Bacteria	Proteobacteria	Alphaproteobacteria	Sphingomonadales	Sphingomonadaceae	Sphingomonas	Sphingomonas_sp._JXJ_CY_53
Bacteria%Aquabacterium@Aquabacterium_sp.	6.25765	Bacteria%Aquabacterium	Aquabacterium_sp.	25	0.0174881	15.7895	Bacteria	Proteobacteria	Betaproteobacteria	Burkholderiales	UnclassifieBurkholderiales	Aquabacterium	Aquabacterium_sp.
Bacteria%Ideonella@Ideonella_sakaiensis	6.20175	Bacteria%Ideonella	Ideonella_sakaiensis	25	0.0174881	15.7895	Bacteria	Proteobacteria	Betaproteobacteria	Burkholderiales	Sphaerotilaceae	Ideonella	Ideonella_sakaiensis
Bacteria%Microbacterium@Microbacterium_telephonicum	6.19235	Bacteria%Microbacterium	Microbacterium_telephonicum	25	0.0174881	15.7895	Bacteria	Actinobacteria	Actinomycetia	Micrococcales	Microbacteriaceae	Microbacterium	Microbacterium_telephonicum
Bacteria%Massilia@Massilia_sp.G4R7	6.1492	Bacteria%Massilia	Massilia_sp.G4R7	25	0.0174881	15.7895	Bacteria	Proteobacteria	Betaproteobacteria	Burkholderiales	Oxalobacteraceae	Massilia	Massilia_sp._G4R7
Bacteria%Moraxella@Moraxella_osloensis	6.12268	Bacteria%Moraxella	Moraxella_osloensis	25	0.0174881	15.7895	Bacteria	Proteobacteria	Gammaproteobacteria	Moraxellales	Moraxellaceae	Moraxella	Moraxella_osloensis
Bacteria%Trebonia@Trebonia_kvetii	6.09862	Bacteria%Trebonia	Trebonia_kvetii	25	0.0174881	15.7895	Bacteria	Actinobacteria	Actinomycetia	Streptosporangiales	Treboniaceae	Trebonia	Trebonia_kvetii
Bacteria%Sphingomonas@Sphingomonas_sp.R1	6.09892	Bacteria%Sphingomonas	Sphingomonas_sp.R1	25	0.0174881	15.7895	Bacteria	Proteobacteria	Alphaproteobacteria	Sphingomonadales	Sphingomonadaceae	Sphingomonas	Sphingomonas_sp._R1
Bacteria%Sphingomonas@Sphingomonas_adhaesiva	6.08734	Bacteria%Sphingomonas	Sphingomonas_adhaesiva	25	0.0174881	15.7895	Bacteria	Proteobacteria	Alphaproteobacteria	Sphingomonadales	Sphingomonadaceae	Sphingomonas	Sphingomonas_adhaesiva
Bacteria%Methylobacterium@Methylobacterium_brachiatum	6.05976	Bacteria%Methylobacterium	Methylobacterium_brachiatum	25	0.0174881	15.7895	Bacteria	Proteobacteria	Alphaproteobacteria	Hyphomicrobiales	Methylobacteriaceae	Methylobacterium	Methylobacterium_brachiatum
Bacteria%Methylobacterium@Methylobacterium_aquaticum	6.06279	Bacteria%Methylobacterium	Methylobacterium_aquaticum	25	0.0174881	15.7895	Bacteria	Proteobacteria	Alphaproteobacteria	Hyphomicrobiales	Methylobacteriaceae	Methylobacterium	Methylobacterium_aquaticum
Bacteria%Stenotrophomonas@Stenotrophomonas_maltophilia	6.05394	Bacteria%Stenotrophomonas	Stenotrophomonas_maltophilia	25	0.0174881	15.7895	Bacteria	Proteobacteria	Gammaproteobacteria	Xanthomonadales	Xanthomonadaceae	Stenotrophomonas	Stenotrophomonas_maltophilia

## Sheet: EWT_adaxial_node_topo_list
Node	Size	Group	Species	Degree	Closeness	Betweeness	Domain	Phylum	Class	Order	Family	Genus	Species
Fungi%Ustilago@Ustilago_trichophora	7.91244	Fungi%Ustilago	Ustilago_trichophora	25	0.0171905	16.6667	Eukaryota	Basidiomycota	Ustilaginomycetes	Ustilaginales	Ustilaginaceae	Ustilago	Ustilago_trichophora
Fungi%Bipolaris@Bipolaris_sorokiniana	6.40635	Fungi%Bipolaris	Bipolaris_sorokiniana	25	0.0171905	16.6667	Eukaryota	Ascomycota	Dothideomycetes	Pleosporales	Pleosporaceae	Bipolaris	Bipolaris_sorokiniana
Fungi%Aspergillus@Aspergillus_fumigatus	6.19186	Fungi%Aspergillus	Aspergillus_fumigatus	25	0.0171905	16.6667	Eukaryota	Ascomycota	Eurotiomycetes	Eurotiales	Aspergillaceae	Aspergillus	Aspergillus_fumigatus
Fungi%Astraeus@Astraeus_odoratus	6.18568	Fungi%Astraeus	Astraeus_odoratus	25	0.0171905	16.6667	Eukaryota	Basidiomycota	Agaricomycetes	Boletales	Astraeaceae	Astraeus	Astraeus_odoratus
Fungi%Melanopsichium@Melanopsichium_pennsylvanicum	6.14306	Fungi%Melanopsichium	Melanopsichium_pennsylvanicum	25	0.0171905	16.6667	Eukaryota	Basidiomycota	Ustilaginomycetes	Ustilaginales	Ustilaginaceae	Melanopsichium	Melanopsichium_pennsylvanicum
Fungi%Polychaeton@Polychaeton_citri	6.13043	Fungi%Polychaeton	Polychaeton_citri	25	0.0171905	16.6667	Eukaryota	Ascomycota	Dothideomycetes	Capnodiales	Capnodiaceae	Polychaeton	Polychaeton_citri
Fungi%Monosporascus@Monosporascus_cannonballus	6.08501	Fungi%Monosporascus	Monosporascus_cannonballus	25	0.0171905	16.6667	Eukaryota	Ascomycota	Sordariomycetes	Xylariales	UnclassifieXylariales	Monosporascus	Monosporascus_cannonballus
Fungi%Aulographum@Aulographum_hederae	6.06838	Fungi%Aulographum	Aulographum_hederae	25	0.0171905	16.6667	Eukaryota	Ascomycota	Dothideomycetes	Aulographales	Aulographaceae	Aulographum	Aulographum_hederae
Fungi%Sporisorium@Sporisorium_reilianum	6.0629	Fungi%Sporisorium	Sporisorium_reilianum	25	0.0171905	16.6667	Eukaryota	Basidiomycota	Ustilaginomycetes	Ustilaginales	Ustilaginaceae	Sporisorium	Sporisorium_reilianum
Fungi%Salinomyces@Salinomyces_thailandica	6.05089	Fungi%Salinomyces	Salinomyces_thailandica	25	0.0171905	16.6667	Eukaryota	Ascomycota	Dothideomycetes	Mycosphaerellales	Teratosphaeriaceae	Salinomyces	Salinomyces_thailandica
Fungi%Geosiphon@Geosiphon_pyriformis	6.04341	Fungi%Geosiphon	Geosiphon_pyriformis	25	0.0171905	16.6667	Eukaryota	Mucoromycota	Glomeromycetes	Archaeosporales	Geosiphonaceae	Geosiphon	Geosiphon_pyriformis
Fungi%Thamnidium@Thamnidium_elegans	6.02538	Fungi%Thamnidium	Thamnidium_elegans	25	0.0171905	16.6667	Eukaryota	Mucoromycota	Mucoromycetes	Mucorales	Mucoraceae	Thamnidium	Thamnidium_elegans
Fungi%Zasmidium@Zasmidium_cellare	6.02577	Fungi%Zasmidium	Zasmidium_cellare	25	0.0171905	16.6667	Eukaryota	Ascomycota	Dothideomycetes	Mycosphaerellales	Mycosphaerellaceae	Zasmidium	Zasmidium_cellare
Fungi%Pseudomassariella@Pseudomassariella_vexata	6.00818	Fungi%Pseudomassariella	Pseudomassariella_vexata	25	0.0171905	16.6667	Eukaryota	Ascomycota	Sordariomycetes	Xylariales	Pseudomassariaceae	Pseudomassariella	Pseudomassariella_vexata
Fungi%Erysiphe@Erysiphe_pulchra	6.01472	Fungi%Erysiphe	Erysiphe_pulchra	25	0.0171905	16.6667	Eukaryota	Ascomycota	Leotiomycetes	Erysiphales	Erysiphaceae	Erysiphe	Erysiphe_pulchra
Fungi%Colletotrichum@Colletotrichum_karsti	6.0141	Fungi%Colletotrichum	Colletotrichum_karsti	25	0.0171905	16.6667	Eukaryota	Ascomycota	Sordariomycetes	Glomerellales	Glomerellaceae	Colletotrichum	Colletotrichum_karsti
Fungi%Aphanomyces@Aphanomyces_invadans	6.01322	Fungi%Aphanomyces	Aphanomyces_invadans	25	0.0171905	16.6667	Eukaryota	Oomycota	UnclassifieOomycota	Saprolegniales	Saprolegniaceae	Aphanomyces	Aphanomyces_invadans
Fungi%Curvularia@Curvularia_clavata	6	Fungi%Curvularia	Curvularia_clavata	25	0.0171905	16.6667	Eukaryota	Ascomycota	Dothideomycetes	Pleosporales	Pleosporaceae	Curvularia	Curvularia_clavata

## Sheet: CKWT_abaxial_node_topo_list
Node	Size	Group	Species	Degree	Closeness	Betweeness	Domain	Phylum	Class	Order	Family	Genus	Species
Fungi%Rhizopus@Rhizopus_arrhizus	7.13057	Fungi%Rhizopus	Rhizopus_arrhizus	21	0.0160867	12.3529	Eukaryota	Mucoromycota	Mucoromycetes	Mucorales	Rhizopodaceae	Rhizopus	Rhizopus_arrhizus
Fungi%Aspergillus@Aspergillus_fumigatus	6.25088	Fungi%Aspergillus	Aspergillus_fumigatus	21	0.0160867	12.3529	Eukaryota	Ascomycota	Eurotiomycetes	Eurotiales	Aspergillaceae	Aspergillus	Aspergillus_fumigatus
Fungi%Metarhizium@Metarhizium_album	6.11585	Fungi%Metarhizium	Metarhizium_album	21	0.0160867	12.3529	Eukaryota	Ascomycota	Sordariomycetes	Hypocreales	Clavicipitaceae	Metarhizium	Metarhizium_album
Fungi%Bipolaris@Bipolaris_sorokiniana	6.113	Fungi%Bipolaris	Bipolaris_sorokiniana	21	0.0160867	12.3529	Eukaryota	Ascomycota	Dothideomycetes	Pleosporales	Pleosporaceae	Bipolaris	Bipolaris_sorokiniana
Fungi%Rhizophagus@Rhizophagus_irregularis	6.09927	Fungi%Rhizophagus	Rhizophagus_irregularis	21	0.0160867	12.3529	Eukaryota	Mucoromycota	Glomeromycetes	Glomerales	Glomeraceae	Rhizophagus	Rhizophagus_irregularis
Fungi%Polychaeton@Polychaeton_citri	6.07704	Fungi%Polychaeton	Polychaeton_citri	21	0.0160867	12.3529	Eukaryota	Ascomycota	Dothideomycetes	Capnodiales	Capnodiaceae	Polychaeton	Polychaeton_citri
Fungi%Pseudozyma@Pseudozyma_flocculosa	6.06709	Fungi%Pseudozyma	Pseudozyma_flocculosa	21	0.0160867	12.3529	Eukaryota	Basidiomycota	Ustilaginomycetes	Ustilaginales	Ustilaginaceae	Pseudozyma	Pseudozyma_flocculosa
Fungi%Malassezia@Malassezia_restricta	6.04543	Fungi%Malassezia	Malassezia_restricta	21	0.0160867	12.3529	Eukaryota	Basidiomycota	Malasseziomycetes	Malasseziales	Malasseziaceae	Malassezia	Malassezia_restricta
Fungi%Lizonia@Lizonia_empirigonia	6.04075	Fungi%Lizonia	Lizonia_empirigonia	21	0.0160867	12.3529	Eukaryota	Ascomycota	Dothideomycetes	UnclassifieDothideomycetes	Pseudoperisporiaceae	Lizonia	Lizonia_empirigonia
Fungi%Zasmidium@Zasmidium_cellare	6.03879	Fungi%Zasmidium	Zasmidium_cellare	21	0.0160867	12.3529	Eukaryota	Ascomycota	Dothideomycetes	Mycosphaerellales	Mycosphaerellaceae	Zasmidium	Zasmidium_cellare
Fungi%Tilletiopsis@Tilletiopsis_washingtonensis	6.03698	Fungi%Tilletiopsis	Tilletiopsis_washingtonensis	21	0.0160867	12.3529	Eukaryota	Basidiomycota	Exobasidiomycetes	Entylomatales	UnclassifieEntylomatales	Tilletiopsis	Tilletiopsis_washingtonensis
Fungi%Salinomyces@Salinomyces_thailandica	6.03044	Fungi%Salinomyces	Salinomyces_thailandica	21	0.0160867	12.3529	Eukaryota	Ascomycota	Dothideomycetes	Mycosphaerellales	Teratosphaeriaceae	Salinomyces	Salinomyces_thailandica
Fungi%Violaceomyces@Violaceomyces_palustris	6.02243	Fungi%Violaceomyces	Violaceomyces_palustris	21	0.0160867	12.3529	Eukaryota	Basidiomycota	Ustilaginomycetes	Violaceomycetales	Violaceomycetaceae	Violaceomyces	Violaceomyces_palustris
Fungi%Aspergillus@Aspergillus_eucalypticola	6.01964	Fungi%Aspergillus	Aspergillus_eucalypticola	21	0.0160867	12.3529	Eukaryota	Ascomycota	Eurotiomycetes	Eurotiales	Aspergillaceae	Aspergillus	Aspergillus_eucalypticola
Fungi%Baudoinia@Baudoinia_panamericana	6.0061	Fungi%Baudoinia	Baudoinia_panamericana	21	0.0160867	12.3529	Eukaryota	Ascomycota	Dothideomycetes	Mycosphaerellales	Teratosphaeriaceae	Baudoinia	Baudoinia_panamericana
Fungi%Punctularia@Punctularia_strigosozonata	6.00308	Fungi%Punctularia	Punctularia_strigosozonata	21	0.0160867	12.3529	Eukaryota	Basidiomycota	Agaricomycetes	Corticiales	Punctulariaceae	Punctularia	Punctularia_strigosozonata
Fungi%Testicularia@Testicularia_cyperi	6.00131	Fungi%Testicularia	Testicularia_cyperi	21	0.0160867	12.3529	Eukaryota	Basidiomycota	Ustilaginomycetes	Ustilaginales	Anthracoideaceae	Testicularia	Testicularia_cyperi

## Sheet: EWT_abaxial_node_topo_list
Node	Size	Group	Species	Degree	Closeness	Betweeness	Domain	Phylum	Class	Order	Family	Genus	Species
Fungi%Ustilago@Ustilago_trichophora	8.0869	Fungi%Ustilago	Ustilago_trichophora	32	0.0216383	22.5455	Eukaryota	Basidiomycota	Ustilaginomycetes	Ustilaginales	Ustilaginaceae	Ustilago	Ustilago_trichophora
Fungi%Aspergillus@Aspergillus_fumigatus	6.43003	Fungi%Aspergillus	Aspergillus_fumigatus	32	0.0216383	22.5455	Eukaryota	Ascomycota	Eurotiomycetes	Eurotiales	Aspergillaceae	Aspergillus	Aspergillus_fumigatus
Fungi%Monosporascus@Monosporascus_cannonballus	6.35266	Fungi%Monosporascus	Monosporascus_cannonballus	32	0.0216383	22.5455	Eukaryota	Ascomycota	Sordariomycetes	Xylariales	UnclassifieXylariales	Monosporascus	Monosporascus_cannonballus
Fungi%Venturia@Venturia_nashicola	6.28211	Fungi%Venturia	Venturia_nashicola	32	0.0216383	22.5455	Eukaryota	Ascomycota	Dothideomycetes	Venturiales	Venturiaceae	Venturia	Venturia_nashicola
Fungi%Alternaria@Alternaria_alternata	6.25486	Fungi%Alternaria	Alternaria_alternata	32	0.0216383	22.5455	Eukaryota	Ascomycota	Dothideomycetes	Pleosporales	Pleosporaceae	Alternaria	Alternaria_alternata
Fungi%Peltaster@Peltaster_fructicola	6.229	Fungi%Peltaster	Peltaster_fructicola	32	0.0216383	22.5455	Eukaryota	Ascomycota	Dothideomycetes	UnclassifieDothideomycetes	UnclassifieDothideomycetes	Peltaster	Peltaster_fructicola
Fungi%Metarhizium@Metarhizium_album	6.12544	Fungi%Metarhizium	Metarhizium_album	32	0.0216383	22.5455	Eukaryota	Ascomycota	Sordariomycetes	Hypocreales	Clavicipitaceae	Metarhizium	Metarhizium_album
Fungi%Rachicladosporium@Rachicladosporium_antarcticum	6.1222	Fungi%Rachicladosporium	Rachicladosporium_antarcticum	32	0.0216383	22.5455	Eukaryota	Ascomycota	Dothideomycetes	Cladosporiales	Cladosporiaceae	Rachicladosporium	Rachicladosporium_antarcticum
Fungi%Aplosporella@Aplosporella_prunicola	6.09067	Fungi%Aplosporella	Aplosporella_prunicola	32	0.0216383	22.5455	Eukaryota	Ascomycota	Dothideomycetes	Botryosphaeriales	Aplosporellaceae	Aplosporella	Aplosporella_prunicola
Fungi%Aureobasidium@Aureobasidium_melanogenum	6.07068	Fungi%Aureobasidium	Aureobasidium_melanogenum	32	0.0216383	22.5455	Eukaryota	Ascomycota	Dothideomycetes	Dothideales	Saccotheciaceae	Aureobasidium	Aureobasidium_melanogenum
Fungi%Pseudozyma@Pseudozyma_hubeiensis	6.06552	Fungi%Pseudozyma	Pseudozyma_hubeiensis	32	0.0216383	22.5455	Eukaryota	Basidiomycota	Ustilaginomycetes	Ustilaginales	Ustilaginaceae	Pseudozyma	Pseudozyma_hubeiensis
Fungi%Sporisorium@Sporisorium_reilianum	6.06435	Fungi%Sporisorium	Sporisorium_reilianum	32	0.0216383	22.5455	Eukaryota	Basidiomycota	Ustilaginomycetes	Ustilaginales	Ustilaginaceae	Sporisorium	Sporisorium_reilianum
Fungi%Aulographum@Aulographum_hederae	6.03514	Fungi%Aulographum	Aulographum_hederae	32	0.0216383	22.5455	Eukaryota	Ascomycota	Dothideomycetes	Aulographales	Aulographaceae	Aulographum	Aulographum_hederae
Fungi%Salinomyces@Salinomyces_thailandica	6.01913	Fungi%Salinomyces	Salinomyces_thailandica	32	0.0216383	22.5455	Eukaryota	Ascomycota	Dothideomycetes	Mycosphaerellales	Teratosphaeriaceae	Salinomyces	Salinomyces_thailandica
Fungi%Ustilago@Ustilago_maydis	6.01727	Fungi%Ustilago	Ustilago_maydis	32	0.0216383	22.5455	Eukaryota	Basidiomycota	Ustilaginomycetes	Ustilaginales	Ustilaginaceae	Ustilago	Ustilago_maydis
Fungi%Fusarium@Fusarium_avenaceum	6.00494	Fungi%Fusarium	Fusarium_avenaceum	32	0.0216383	22.5455	Eukaryota	Ascomycota	Sordariomycetes	Hypocreales	Nectriaceae	Fusarium	Fusarium_avenaceum
Fungi%Exserohilum@Exserohilum_turcicum	6.00185	Fungi%Exserohilum	Exserohilum_turcicum	32	0.0216383	22.5455	Eukaryota	Ascomycota	Dothideomycetes	Pleosporales	Pleosporaceae	Exserohilum	Exserohilum_turcicum
Fungi%Endogone@Endogone_sp.FLAS-F59071	6.00364	Fungi%Endogone	Endogone_sp.FLAS-F59071	32	0.0216383	22.5455	Eukaryota	Mucoromycota	Endogonomycetes	Endogonales	Endogonaceae	Endogone	Endogone_sp._FLAS-F59071
Fungi%Ogataea@Ogataea_thermophila	6	Fungi%Ogataea	Ogataea_thermophila	32	0.0216383	22.5455	Eukaryota	Ascomycota	Saccharomycetes	Saccharomycetales	Pichiaceae	Ogataea	Ogataea_thermophila
Fungi%Moesziomyces@Moesziomyces_antarcticus	9.67563	Fungi%Moesziomyces	Moesziomyces_antarcticus	32	0.0216383	22.5455	Eukaryota	Basidiomycota	Ustilaginomycetes	Ustilaginales	Ustilaginaceae	Moesziomyces	Moesziomyces_antarcticus
Fungi%Moesziomyces@Moesziomyces_aphidis	9.2823	Fungi%Moesziomyces	Moesziomyces_aphidis	32	0.0216383	22.5455	Eukaryota	Basidiomycota	Ustilaginomycetes	Ustilaginales	Ustilaginaceae	Moesziomyces	Moesziomyces_aphidis
Fungi%Hortaea@Hortaea_werneckii	8.16286	Fungi%Hortaea	Hortaea_werneckii	32	0.0216383	22.5455	Eukaryota	Ascomycota	Dothideomycetes	Mycosphaerellales	Teratosphaeriaceae	Hortaea	Hortaea_werneckii
